# Supplementary material for: Indigenizing and co-producing the ACGME anesthesiology milestone in Taiwan: a Delphi study and subgroup analysis
Source: BMC Med Educ. 2024 Feb 19;24:154. doi: 10.1186/s12909-024-05081-2 (PMC10875863; doi:10.1186/s12909-024-05081-2)
Supplement: Supplementary file 1 — Supplementary Material 1 [file 12909_2024_5081_MOESM1_ESM.xlsx]

## Sheet: Coding (2)
			Consensus		Relevance		Evluable	Evaluability	Cutpoint = 0.7 and 0.3		Stable	Stability	Cutpoint= 0.2 and 0.7		1	2	3	4	5	6	7	8	9	10	11	12	13	14	15	16	17	18	19	20	21	22	23	24	25	26	27	28	29	30	31	32	33	34	35
		Milestone		Round 1	Round 2	Round 3	Non-evaluable	Round 1	Round 2	Round 3	Non-stable	R 1-2	R 2-3		tz	tu	wu	wu2	lee	chiu	lin	lin2	lin3	lin4	chang	chang2	chang3	kao	chen	chen2	chen3	chen4	tzen	cheng	huang	yang	yang2	liao	chia	liu	liu2	liu3	liu4	tzi	li	shiua	tai	hsieh	chung
一	一	PC1		Mean	Mean	Mean
1-1	1-1	Performs general histories and physical examinations		3.84211				0.973684																					Can be performed "individually".									basic skill
1-2	1-2	Identifies clinical issues relevant to anesthetic care with direct supervision		3.65789				0.947368							.	Not too many details are addressed in level 1	NA	It is evaluable because it addresses some basic care in anesthesia可回答出臨床麻醉照護的基本照護，應該是可評量的	oral exam or simulation	NA	NA	..	Resident must pass this evaluation in level 1 for upgrade	I don't get it?	very crucial	Under direct clinical guidance, it should be possible to point out issues related to clinical anesthesia care	NA	NA	Under direct clinical guidance, it can point out the "important and key" issues related to clinical anesthesia care	Measurable, as in a realistic OSCE test, lists whether the items can be compared to see if the key points are noted.	NA	Anesthesia-related topics can be designed	case discussion	You can select several diseases or disease histories to set the topic of anesthesia care!	It can be asked directly orally OR case discussion	a	crucial	Essential for R1 training	It is important for patient care and prognosis	It can be measured in the oral examination for the upgrade of the residency	Nil	Important item and should be preserved	ooxx	na	Can be used for the standard for DOPS assessement	important topic	It can only be assessed through reflection and discussion	Difficult to measure can be improved by the ordinance option	Only by being able to point out anaesthesia-related problems can we know how to take care of patients
1-3	1-3	Identifies the elements and process of informed consent		3.57895				1											oral test										Indicate the basic elements of the "Informed Consent Form" and the process for carrying it out																		evaluable
2-1	2-1	Identifies disease processes and medical issues relevant to anesthetic care		3.65789				0.868421														..							Able to "make anaesthesia plans" related ---																		difficult to evaluate
2-2	2-2	Optimizes preparation of non-complex patients receiving anesthetic care		3.60526				1														..							Able to complete anesthesia care for patients with non-complex conditions "ASA III or below".																		difficult to evaluate
2-3	2-3	Obtains informed consent for routine anesthetic care; discusses likely risks, benefits, and alternatives in a straightforward manner; responds appropriately to patient's or surrogate's questions; recognizes when assistance is needed		3.65789				0.868421														..																									measurable
3-1	3-1	Identifies disease processes and medical or surgical issues relevant to subspecialty anesthetic care; may need guidance in identifying unusual clinical problems and their implications for anesthesia care		3.39474				0.815789														..																									it is evaluable
3-2	3-2	Optimizes preparation of patients with complex problems or requiring subspecialty anesthesia care with indirect supervision		3.39474				0.868421							.	evaluable	na	Situational simulations should be designed as a basis for evaluation	oral exam or simulation	na	Complex patients are inherently difficult to evaluate, and re-assessment of the evaluator is even more difficult	..	The so-called indirect clinical guidance should refer to the guidance of the attending physician by telephone	no suggestion	important	By order and reminder, you should be able to complete the pre-anesthesia care of patients with complex conditions	very important	na	Complete anesthesia care for patients with complex conditions "ASA III or above".	Make a list of things to look out for during the care process and check whether they have been done.	Compared with 3-1, 3-2 can be observed through performance at work	Anesthesia care pre-work is clinically important	Complex patients may operate in a simulated manner	According to the situation of ASA greater than or equal to 3, design different conditions to evaluate!	Pre-anesthesia consultation and discussion	?	anesthetic plan is no doubt important	R3 level core skill	This is essential for all anesthesiologists	Each evaluation indicator can be considered to be broken up and incorporated into the evaluation-based milestones in the written, oral, and simulation exams	Can evaluate those patients with ASA 3 or above	Sould keep it because is is crucial	Under indirect clinical guidance, the pre-anesthesia care of patients with complex conditions can be completed	無	.	Have the resident anesthetized first and then discuss with him	depend on patient's condition	can use this item to improve	It is necessary to be able to complete the pre-anesthesia consultation in order to take care of the patient safely
3-3	3-3	Obtains appropriate informed consent tailored to subspecialty care or complicated clinical situations with indirect supervision		3.55263				0.842105														..																									Depend on patient's condition
4-1	4-1	Performs assessment of complex or critically-ill patients without missing major issues that impact anesthesia care with conditional independence		3.68421				0.921053														..							Ability to perform complex/critically ill patients independently "under a consultable mechanism".																		You need to find time to go through the live walkthrough
4-2	4-2	Optimizes preparation of complex or critically_x0002_ill patients with conditional independence		3.57895				0.815789														..							Ability to perform complex/critically ill patients independently "under a consultable mechanism".		In this level, it is more possible to observe it from work																You need to find time to go through the live walkthrough
4-3	4-3	Obtains appropriate informed consent tailored to subspecialty care or complicated clinical situations with conditional independence		3.47368				0.842105														..							Ability to perform complex/critically ill patients independently "under a consultable mechanism".																		depend on patient's condition
5-1	5-1	Independently performs comprehensive assessment for all patients		3.57895				0.684211	0.736842													..							"Any difficulty patient" is not easy to define!																		cannot define the difficulty
5-2	5-2	Independently serves as a consultant to other members of the health care team regarding optimal pre-anesthetic preparation		3.28947				0.421053	0.447368	0.324324			N			not easy to evaluate						..	The role of consultant is partly difficult to measure						The role of an advisor in a team is not easy to define!											Consultants in the team, don't know how to measure? (See anesthesia consultation.)							The on-site condition is not easy to assess
5-3	5-3	Consistently ensuresthat informed consent is comprehensive and addresses patient and family needs		3.60526				0.815789														..																									It is the situation of the family that is sometimes difficult to assess
二	二	PC2
1-1	1-1	Formulates patient care plans that include consideration of underlying clinical conditions, past medical history, and patient,medical, or surgical risk factors		3.68421				0.973684														..
1-2	1-2	Adapts to new settings for delivery of patient care		3.47368				0.578947	0.657895	0.675676			N									..							Replace "quick to adjust" with "know when you need to consult others"																		It's hard to find a situation
2-1	2-1	Formulates anesthetic plans for patients undergoing routine procedures that include consideration of underlying clinical conditions, past medical history, patient, anesthetic, and surgical risk factors, and patient choice		3.78947				0.973684														..
2-2	2-2	Conducts routine anesthetics, including management of commonly encountered physiologic alterations associated with anesthetic care, with indirect supervision		3.78947				0.815789														..
2-3	2-3	Adapts to new settings for delivery of anesthetic care		3.68421				0.657895	0.684211	0.702703					.	evaluable	na	You can tell the plan of adjustment	use simulation exam	The attending physician gives real-time feedback based on the clinical situation	Quick definition, is there a guide to follow the assessment?	..	What is Quick Adjustment? Not easy to be measured.	What is Quick Adjustment?	vital	it is essential standard	evaluable	na	Replace "with quick adjustments" with "know when you need to consult others."	When the adjustment can address the new changes of the moment and stabilize the patient's condition, then the assessment is passed.	Immediacy of adaptability is an important core competency	You can set a time limit to complete the task	OSCE	Try to use a situational simulation to measure	It is not easy to evaluate, and can only be examined after the fact	?	not easy but still can be evaluable	Although there is no standard treatment, the key treatment can still be measured	It is important for residency training	Measure speed or strain? It is suggested that the evaluation can be separated and the "time" factor can be added to the measurement step in the simulation	can evaluate through QA meeting	should reserve bacause it is crucial	Rapid adjustment can be made when anesthetic care is encountered	na	perfect	Skills that are highly demanded by anesthesiologists	The situation is random, and it is hard to find	with the regulation option	Observe the ability of residents to respond to situations while caring for patients
3-1	3-1	Formulates anesthetic plans for patients undergoing common subspecialty procedures that include consideration ofmedical, anesthetic, and surgical risk factors, and that take into consideration a patient's anesthetic preference		3.68421				0.894737														..																									a plan for evaluation
3-2	3-2	Conducts subspecialty anesthetics with indirect supervision, but may require direct supervision for more complex procedures and patients		3.52632				0.763158														..
4-1	4-1	Formulates and tailors anesthetic plans that include consideration of medical, anesthetic, and surgical risk factors and patient preference for patients with complex medical issues undergoing complex procedures with conditional independence		3.73684				0.789474														..							no esay to be defined
4-2	4-2	Conducts complex anesthetics with conditional independence; may supervise others in the management of complex clinical problems		3.47368				0.578947	0.605263	0.648649			N							The attending physician gives real-time feedback based on the clinical situation		..	Does the so-called instructing others deal with problems refers to direct guidance on the spot, or telephone guidance without being present?																	Performing the independent practice is not difficult to be evaluated, but "mentoring others" is difficult							not easy to be measured and the complexity is ambiguous
5-1	5-1	Independently formulates anesthetic plans that include consideration of medical, anesthetic, and surgical risk factors, as well as patient preference, for complex patients and procedures		3.73684				0.815789														..
5-2	5-2	Conducts complex anesthetic management independently		3.65789				0.736842														..
三	三	PC3
1	1	Recognizes and initiates management of common pain states; seeks advice for management of pain that does not respond to routine therapies		3.63158				0.921053
2	2	Manages uncomplicated peri-procedural pain with indirect supervision; requires direct supervision for complex pain situations		3.68421				0.921053
3	3	Manages complex peri_x0002_procedural pain with indirect supervision;consults with a pain medicine specialist when appropriate		3.57895				0.763158
4-1	4-1	Manages complex peri_x0002_procedural pain for all patients, including those with chronic pain, with conditional independence		3.31579				0.578947	0.631579	0.648649			S																																		evaluable
4-2	4-2	Recognizes the need to consult a pain medicine specialist to address complex pain management issues or co-existing chronic pain states that are not responsive to usual management strategies		3.39474				0.631579	0.684211	0.702703																																					evaluable
5	5	Independently manages peri_x0002_procedural pain states		3.42105				0.736842
四	四	PC4
1	1	Performs patient assessments and identifies complications associated with patient care; begins initial management of complications with direct supervision		3.71053				0.973684
2	2	Performs post-anesthetic assessment to identify complications of anesthetic care; begins initial management of peri_x0002_anesthetic complications with direct supervision		3.76316				0.947368
3	3	Identifies and manages peri-anesthetic complications unique to subspecialty or medicallycomplex patients, and requests appropriate consultations with indirect supervision		3.60526				0.894737																					the definition of perioperative morbidities is ambiguous
4	4	Identifies and manages all peri_x0002_anesthetic complications with conditional independence		3.52632				0.763158																		all
5	5	Independently identifies and manages all peri_x0002_anesthetic complications		3.52632				0.605263	0.710526																	all
五	五	PC5
1	1	Recognizes acutely ill or medically deteriorating patients;initiates basic medical care for common acute events; calls for help appropriately		3.86842				0.894737
2	2	Constructs prioritized differential diagnoses that include the most likely etiologies for acute clinical deterioration; initiates treatment with indirect supervision and seeks direct supervision appropriately		3.71053				0.815789																					"Differential diagnosis of priority" is not easy to define!
3	3	Identifies and manages clinical crises with indirect supervision;may require direct supervision in complex situations		3.63158				0.657895	0.789474
4	4	Identifies and manages clinical crises appropriately with conditional independence; assumes increasing responsibility for leadership of crisis response team		3.65789				0.789474																					"Taking on more leadership responsibilities" is not easy to define!
5	5	Coordinates crisis team response		3.34211				0.447368	0.394737	0.189189																														A topic that all attending physicians still need to learn!							not easy to be evaluated
六	六	PC6
1-1	1-1	Performs a focused evaluation of the critically-ill patient;monitors patient’s clinical status to identify acute changes and trends; communicates pertinent findings to supervisor		3.86842				0.921053
1-2	1-2	Participates in development and initiation of a treatment plan as directed by supervisor		3.47368				0.894737							.	na	na	can be discussed	not easy to be measure objectively	The attending physician gives real-time feedback based on the clinical situation	na	..	It is necessary to define whether the senior physician is a freshman, a two-year, a CR, or VS	not easy to suggest	very important	基本要求	not easy to be evaluated	na	Participate in the development of the treatment plan and express opinions	Developing a treatment plan is not just the job of the attending physician, but also allows the resident to participate in discussions and provide recommendations.	The development of a treatment plan and the definition of participation are prone to controversy	not easy to evaluate	na	According to the ASA level, the design situation can be designed!	Consider a participatory process rather than an assessment	?	important	Critical care skill should part of anesthesiologist	Anesthesia requires teamwork in order to teach and learn from each other	no comment	evaluate through patients with ASA 3 or above	keep it	Participate in the development of treatment plans	na	very good	It can give residents a better understanding of the planned anesthesia plan	measurable	provide with the ordinance-style option	Discuss anesthesia plans with your senior physician
2-1	2-1	Identifies relevant critical disease processes requiring urgent or emergent intervention;seeks assistance to identify appropriate care setting (e.g., ICU, transitional care unit)		3.65789				1							.	na	na	can discuss case by case but not easy to be evaluated	not easy to be measure objectively	It is necessary to continuously track the patient's follow-up in the intensive care unit in order to provide feedback and improvement	na	..	Residents at this level should have this ability, but they may not be able to be treated in order of urgency based on medical considerations in Taiwan, where the Residents at this level should have this ability, but they may not be able to be treated in order of urgency based on medical considerations in Taiwan, where the current surgical department is still stronger than the anesthesiology depar…	not easy to suggest	important	Perhaps add a sentence: under the clinical guidance of a senior physician, …	evaluable	na	clear definition	Learn to be able to distinguish between emergencies and where to seek help.	Emergency intervention may be poorly defined	Not suitable for the medical environment in Taiwan	communicate	It can be operated through clinical observation and practice	vital	?	important	this is learnable	Anesthesia also includes post-operative care	as evaluation, issue should be more specify	Nil	keep it	Reach out for help	na	perfect	Critical disease awareness is important	measurable	provide with the ordinance-style option	Discuss the case status with the supervising physician
2-2	2-2	Develops, implements, and appropriately modifies treatment plan based on patient’s response with direct supervision		3.52632				0.763158									na
3-1	3-1	Identifies appropriate care setting and coordinates patient's disposition with direct supervision		3.57895				0.868421
3-2	3-2	Prioritizes clinical management of clinical problems with indirect supervision		3.71053				0.763158
4-1	4-1	Identifies appropriate care setting and coordinates patient's disposition with indirect supervision		3.63158				0.763158
4-2	4-2	Defines clinically appropriate priorities when resources are limited		3.60526				0.684211	0.552632	0.513514			S				na
4-3	4-3	Integrates management choices taking into account long-term impact of therapeutic decisions with indirect supervision		2.86842	2.94737			0.315789	0.289474						.	na	na	For projects that are difficult to measure, it is better to discuss them as well	no objective standard	Referrals to long-term care are difficult to track	Long-term care, an area that is not familiar to the undergraduate	....	There is no clear definition of what long-term care considerations are, and how they should be measured	What exactly is it to suggest?	very important	Level 4 should have this ability	not easy to evaluate	na	"Lead" integrated treatment plans based on long-term care considerations	The treatment plan should not be just in the operating room, but extend to the ward and even after discharge.	It is true that the existing mechanism lacks indicators for measuring the outcome of long-term care. It is recommended to delete.	Not suitable for the current medical environment	nonevaluable	Integrated treatment plans are not easy to define	this item is difficult to implement	?	difficult to evaluate	ACGME requirement	Long-term care should be discussed with the local staff	not easy to evaluate, suggest to exclude	Long-term care, is the concept of anesthesia enough?	Integrated treatment plans are abstract and difficult to measure	not easy to evaluate	What is the definition of indirect or direct supervision?	perfect	The importance of long-term care considerations in anesthesia can be discussed again	At this stage, Taiwan's medical environment is not easy to assess	provide with the ordinance-style option	Follow-up care must be considered before making a decision
4-4	4-4	Supervises other members of the health care team		2.97368	3	2.91892		0.342105	0.263158														What the health care team defines and whether it includes operating room nursing staff is not easy to evaluate under the definition, and operating room nursing staff may not be supervised by anesthesiologists			not easy to be evaluated											difficult to evaluate
5-1	5-1	Coordinates transition of care to appropriate care setting; sets clinically appropriate priorities when resources are limited		3.52632				0.763158
5-2	5-2	Serves as a consultant to other members of the health care team regarding initial evaluation and management of the critically-ill patient		3.18421				0.5	0.342105	0.0810811
七	七	PC7
1-1	1-1	Performs targeted history and physical examination for patients with pain, including the use of common pain scales		3.5				0.947368
1-2	1-2	Initiates non_x0002_interventional, routine therapy for common pain problems with indirect supervision		3.47368				0.973684
2-1	2-1	Diagnoses common acute and chronic pain syndromes; evaluates efficacy of current medication regiment		3.36842				0.868421
2-2	2-2	Implements non_x0002_interventional pain treatment plans with indirect supervision		3.42105				0.842105
2-3	2-3	Performs simple interventional pain procedures (e.g., trigger point injections, scar injections, lumbar interlaminar epidural steroid injection [ESI], intravenous [IV] regional blocks) with direct supervision		2.94737	3.07895			0.789474							.	na	na	under supervision of trainer	cannot objectively evaluate	Experienced clinicians are required	na	.......	Not every training hospital has a professional pain specialist with the ability to supervise	important	very important	direct supervision is ok	no one is competent to all skills	na	clear definition	These items are basic anesthesiology entry treatments and should be familiar with.	It is difficult to reach a consensus because the implementation of invasive analgesic intervention has not yet been implemented by residents.	Simple invasive treatment is possible	OSCE	Pain point injection, scar injection, lumbar epidural steroid injection, venous area occlusion, some items are not easy to have appropriate opportunities	direct observation is ok	?	not important	Clinical anesthesia is an important skill, and it is necessary to choose a teacher to teach	Some treatments may not be measured	To become an anesthesiologist is not required, nor is it incentive	Nil	keep it	not easy	na	perfect	Early access to residents is possible	can evaluate	provide with the ordinance-style option	under direct supervision
2-4	2-4	Identifies structures seen on ultrasound and basic fluoroscopy		3.13158				0.894737															Nowadays, the younger generation's ability to master ultrasound is even stronger than that of senior attending physicians, and how to evaluate whether the attending physicians have the ability to evaluate residents is the problem
3-1	3-1	Formulates differential diagnoses of acute and chronic pain syndromes;identifies appropriate diagnostic evaluation		3.18421				0.736842
3-2	3-2	Participates in complex procedures (e.g., thoracic ESI, medial branch blocks, radiofrequency procedures, sympathetic blocks) for alleviating acute, chronic, or cancer_x0002_related pain, under direct supervision		2.78947				0.684211	0.736842														Over the past decade, the field of pain treatment has advanced rapidly compared to the field of anesthesia. In the past, it was almost impossible to train doctors with relevant abilities based on the prescribed time of pain management training
3-3	3-3	Prescribes initial therapy for pain medication, and adjusts ongoing medication regimens with indirect supervision;uses ultrasound and fluoroscopy with direct supervision		2.97368				0.789474
4-1	4-1	Acts as consultant for acute pain management to junior residents and other health care providers with conditional independence		3				0.578947	0.605263	0.594595			S
4-2	4-2	Consults with non_x0002_anesthesiologist specialists regarding pain management as appropriate		3.13158				0.526316	0.578947	0.513514			N
4-3	4-3	Recognizes treatment failures and obtains appropriate consultations,including with a pain medicine specialist		3.26316				0.526316	0.526316	0.459459			N																															na
5-1	5-1	Participates in coordination of care for patients with complex pain problems		3.15789				0.657895	0.578947	0.540541			N
5-2	5-2	Serves as a consultant to other members of the health care team regarding initial evaluation and management of the patient with acute, chronic, or cancer-related pain		3				0.526316	0.5	0.297297											If anesthesiologists do this, do they need pain subspecialties?
八	八	PC8
1-1	1-1	Recognizes airway patency and adequacy of ventilation based on clinical assessment		3.81579				0.947368
1-2	1-2	Positions patient for airway management;places oral and nasal airways; performs bag_x0002_valve-mask ventilatio		3.78947				1
2-1	2-1	Applies knowledge of the American Society of Anesthesiologist (ASA) difficult airway algorithm to prepare equipment and supplies for airway management		3.89474				1
2-2	2-2	Performs basic airway management in patients with normal airways, including endotracheal intubation, supraglottic airways, and videolaryngoscopy		3.84211				0.973684
2-3	2-3	Recognizes need for assistance and/or equipment and seeks help		3.71053				0.815789
3-1	3-1	Prepares appropriate equipment and supplies for management of difficult airways, including cricothyroidotomy		3.47368				0.789474							.	It is necessary to have equipment support or relevant training in the department	na	simulation	not easy to practice	start with simulation	na	....	The Institute organizes advanced airway treatment course workshops, and the responsibility of the hospital may not be to provide relevant training to the residents, but to provide opportunities for the residents to participate in such workshops, or even to force the residents to participate in such workshops	vital	very important	Preparing the right tools should be a basic competency	cannot practic on real patient	na	This item has not yet been included in the list of required competencies for specialists in Taiwan	Cricothyrotomy is a last resort for difficult airway management, but it still needs to be performed.	In the past, there was no training course, so it is recommended to offer such a training course.	Simple cricothyroidotomy can be performed	na	can perform simulation	need prepare practice tool	?	very important	At R3 level, students should be equipped with the ability to prepare the above equipment	The most important part of respiratory airway management	essential and evaluable	simulation	important and keep it	Cricothyrotomy	na	perfect	In an emergency, you must practice more and more repeatedly	Significant and achievable through simulation training		Know which tools to prepare and when
3-2	3-2	Performs advanced airway management techniques, including awake intubations, fiberoptic intubations, and lung isolation techniques		3.84211				0.947368
4-1	4-1	Identifies and corrects problems and complications associated with airway management (e.g., hypoxemia during one-lung ventilation, airway hemorrhage) with conditional independence		3.81579				0.947368
4-2	4-2	Manages all airways, including under special situations (e.g., trauma, patients with tracheostomies, loss of airway), with conditional independence		3.76316				0.763158
5-1	5-1	Independently assesses and manages the airway for all clinical situations utilizing appropriate advanced airway techniques, including cricothyroidotomy		3.57895				0.631579	0.763158									use simulation											This item has not yet been included in the list of required competencies for specialists in Taiwan
5-2	5-2	Independently supervises and provides consultation to other members of the health care team for airway management		3.63158				0.684211	0.605263	0.648649			N
九	九	PC9
1-1	1-1	Demonstrates the correct use of standard monitoring devices, including blood pressure (BP) cuff, electrocardiogram (ECG), pulse oximeter, and temperature monitors		3.84211				1
1-2	1-2	Interprets data from standard monitoring devices, including recognition of artifacts		3.86842				1
2-1	2-1	Performs pre-anesthetic equipment and machine checks		3.78947				0.973684
2-2	2-2	Inserts arterial and central venous catheters with direct supervision		3.89474				0.973684
2-3	2-3	Demonstrates use of ultrasound for placement of invasive catheters		3.36842				0.921053																					This item has not yet been included in the list of required competencies for specialists in Taiwan
2-4	2-4	Interprets data from arterial and central venous catheters		3.76316				1
2-5	2-5	Recognizes and appropriately troubleshoots malfunctions of standard ASA monitoring equipment and anesthesia machines		3.63158				0.868421							.	na	na	Scenarios can be designed for assessment	no objective standard	The attending physician gives real-time feedback based on the clinical situation	Sometimes it's not that easy to do	...	The brands of equipment used in each hospital are different, and even large hospitals will have very different machines at the same time due to the time difference in procurement, and Level 2 residents may not have the opportunity to be familiar with all of them	strange suggesion	essential	Simple troubleshooting of monitoring devices and anesthesia machines	Of course it is important, and it endangers the safety of the patient	na	This item has not yet been included in the list of required competencies for specialists in Taiwan	Troubleshooting shouldn't just be the job of an anesthesia technician. Residents should also be able to troubleshoot problems in emergency situations.	Now rely on nurse anesthetist, and the class and assessment should be eliminated for the hemp machine disorder.	Due to the large number of anesthesia models at present, you should be familiar with troubleshooting	NO	Fault states can be designed	Classes can be arranged, and participation counts	?	essential	basic malfunctions should be recognized and managed	Safe patient care is important	no comment	Nil	essential and keep it	Troubleshoot	na	perfect	Familiarity with anaesthesia-related instruments is required	evaluable		Understand the basic equipment and principles of the hemp machine, and be able to check and troubleshoot basic faults
3-1	3-1	Inserts arterial catheters with conditional independence and central venous catheters with indirect supervision		3.84211				1
3-2	3-2	Performs advanced monitoring techniques for assessing cardiac function (e.g., pulmonary artery catheterization, transesophageal echocardiography) with direct supervision		3.73684				1
3-3	3-3	Applies data from advanced monitoring devices (e.g., electroencephalogram [EEG], motor evoked potentials [MEPs], somatosensory evoked potentials [SSEPs], fetal monitors) with indirect supervision		2.84211	2.71053			0.684211	0.733333																				This item has not yet been included in the list of required competencies for specialists in Taiwan
3-4	3-4	Recognizes and appropriately troubleshoots malfunctions of advanced monitoring equipment		3.15789				0.710526																					This item has not yet been included in the list of required competencies for specialists in Taiwan
4-1	4-1	Obtains vascular access in complex or difficult situations with conditional independence		3.65789				0.763158
4-2	4-2	Performs advanced monitoring techniques for assessing cardiac function (e.g., pulmonary artery catheterization, transesophageal echocardiography) with indirect supervision		3.63158				0.947368
4-3	4-3	Supervises other members of the health care team in the placement and interpretation of monitoring techniques		3.42105				0.842105
4-4	4-4	Recognizes equipment malfunctions and troubleshoots appropriately		3.44737				0.736842
5	5	Independently selects and uses basic and advanced monitoring techniques		3.47368				0.736842																														Difficult to be familiar with ALL advanced monitors
十	十	PC10
1-1	1-1	Demonstrates sterile technique		3.81579				1
1-2	1-2	Administers infiltrative local anesthetics for procedures under direct supervision		3.42105				0.894737
1-3	1-3	Identifies physiologic changes associated with local anesthesia administration and seeks help appropriately		3.57895				0.947368
2-1	2-1	Applies appropriate monitors and prepares resuscitative equipment prior to performing regional anesthesia procedures		3.68421				0.973684
2-2	2-2	Performs spinal and epidural anesthesia under direct supervision		3.76316				1
2-3	2-3	Recognizes problems or complications associated with regional anesthesia, and manages them with direct supervision		3.81579				0.947368
3-1	3-1	Performs peripheral nerve blocks and regional anesthesia under direct supervision, including both upper and lower extremity blocks and thoracic epidurals		3.5				0.789474																					This item has not yet been included in the list of required competencies for specialists in Taiwan
3-2	3-2	Uses ultrasound or nerve stimulator guided techniques appropriately		3.18421				0.789474																					This item has not yet been included in the list of required competencies for specialists in Taiwan
3-3	3-3	Performs common pediatric regional anesthetics (e.g., caudal blockade) with direct supervision		3.02632	3.10526			0.736842
3-4	3-4	Recognizes problems or complications associated with regional anesthesia and manages them with indirect supervision		3.65789				0.921053
4-1	4-1	Performs spinal, epidural, and peripheral nerve blocks with conditional independence		3.68421				0.921053
4-2	4-2	Supervises junior residents in performing regional anesthetics and other health care providers on issues related to regional anesthesia		3.39474				0.631579	0.763158
4-3	4-3	Manages problems or complications associated with regional anesthesiawith conditional independence		3.73684				0.868421
5-1	5-1	Independently performs peripheral and neuraxial regional anesthesia techniques		3.5				0.894737
5-2	5-2	Independently manages problems or complications associated with regional anesthesia		3.76316				0.921053
十一	十一	MK1
1-1	1-1	Demonstrates knowledge of the etiology, pathophysiology, diagnosis, and treatment of common medical and surgical problems		3.55263				0.789474
1-2	1-2	Complete the reading progress of R1 textbook and pass the assessment		1.34211				0.5	0.973684
2-1	2-1	Achieves satisfactory Medical Knowledge rating by the Clinical Competence Committee(CCC) related to the anesthetic care of healthy patients undergoing routine procedures		2.36842				0.473684	0.394737	0.243243																			The details of the goals of anesthetic care established by the CCC are unclear		Everyone's understanding of CCC is still insufficient, and it is recommended to adopt it in the absence of a national common assessment platform.
2-2	2-2	Pass the joint written test (it is recommended that each region take turns to hold it)		2.10526	2.97368	3.02703		0.447368	0.947368
2-3	2-3	Register 250 case log		1.34211	3.02632	3.13514		0.473684	0.973684
3-1	3-1	Achieves satisfactory Medical Knowledge rating by the CCC related to the anesthetic care of subspecialty or medically-complex patients		2.42105				0.526316	0.552632	0.432432			N																The details of the goals of anesthetic care established by the CCC are unclear
3-2	3-2	Pass the joint oral test (it is recommended that each region take turns to hold it)		2.23684	2.94737	3		0.447368	1
4-1	4-1	Achieves satisfactory Medical Knowledge rating by the CCC related to anesthetic care of all patients		2.39474	2.55263			0.5	0.526316	0.432432			N																The details of the goals of anesthetic care established by the CCC are unclear
4-2	4-2	Pass the Anaesthesiology Society Simulation OSCE Exam		2.23684	3.47368			0.473684	1
4-3	4-3	Pass the Anaesthesiology Society Written Exam		1.84211	3.63158			0.447368	1
5-1	5-1	Serve as a member of the Board Exam		1.73684				0.421053	0.657895	0.783784
5-2	5-2	Participates in Maintenance of Certification		3.55263				0.789474
十二	十二	SBP1
1-1	1-1	Identifies the roles of patients, families, health care providers, and systems in health care delivery and outcome		3.18421				0.526316	0.605263	0.567568			N
1-2	1-2	Identifies priorities when caring for multiple patients		3.47368				0.684211	0.815789
1-3	1-3	Coordinates the care of an individual patient within the health care system effectively and safely		3.34211				0.578947	0.605263	0.621622			N																Ability to fully coordinate the "peers" of the medical care system
2-1	2-1	Prioritizes multiple patientcare activities with indirect supervision for routine procedures		3.47368				0.789474
2-2	2-2	Uses system resources to facilitate cost-effective and safe non-subspecialty anesthesia care		3.28947				0.552632	0.605263	0.540541			S
3-1	3-1	Prioritizes multiple patientcare activities with indirect supervision for patients undergoing common subspecialty procedures		3.5				0.736842
3-2	3-2	Uses system resources to facilitate cost-effective and safe subspecialty anesthesia care		3.28947				0.526316	0.551724	0.486486			S
4-1	4-1	Manages multiple patient care activities with conditional independence		3.52632				0.763158
4-2	4-2	Uses system resources to facilitate and optimize cost_x0002_effective and safe longitudinal peri_x0002_operative care		3.34211				0.605263	0.631579	0.540541			S
5	5	Effectively coordinates the management of multiple patient care activities		3.60526				0.710526
十三	十三	SBP2
1-1	1-1	Describes common causes of errors		3.57895				0.789474
1-2	1-2	Describes team-based actions and techniques designed to enhance patient safety		3.28947				0.710526							.	na	na	Tell the specific team division of labor	no objective standard	using QA meeting to identify	na	,,,,	For R1, there is no leadership training to assess their exact capabilities	clear	essential	Caring for patients is a teamwork	It cannot be quantified and is not easy to measure	na	"Familiarize yourself with the role of ACLS leader" to improve patient safety	Patient safety is not the achievement of one person, but the result of team cooperation.	NA	Patient safety is an important clinical issue, but it is not easy to assess	na	Scenarios can be designed	essential to attend QA discussion	?	teamwork is essential	please explain through real scenario	In order to express yourself concretely, you may need to pass an oral examination	essential but not easy to evaluate	Nil	no comment	evaluable	na	It can be measured on a 360-degree scale	The Department of Surgery and Anesthesiology needs to keep patients informed of their current condition	Measurable, communication is required		Talk to other physicians about how to maintain patient safety
1-4	1-3	Participates in established institutional safety initiatives		3.36842				0.815789
1-3	1-4	Follows institutional safety policies, including reporting of problematic behaviors or processes,errors, near misses, and complications		3.28947				0.657895	0.842105
1-5	1-5	Incorporates national standards and guidelines into patient care		3.23684				0.815789
2-1	2-1	Uses the safety features of medical devices		3.47368				0.789474																																Examples can be given (safety needles?) gloves?)
2-2	2-2	Participates in team-based actions designed to enhance patient safety, (e.g., briefings, closed-loop communication)		3.47368				0.894737
2-3	2-3	Identifies problems in the quality of health care delivery within one's institution and brings this to the attention of supervisors		3.39474				0.710526
2-4	2-4	Incorporates anesthesiology-specific national standards and guidelines into patient care		3.47368				0.842105
3-1	3-1	Describes and participates in systems and procedures that promote patient safety		3.21053				0.657895	0.763158
3-2	3-2	Identifies departmental and or institutional opportunities to improve quality of care		3.13158				0.657895	0.763158
3-3	3-3	Participates in quality improvement activities as a member of an inter_x0002_professional team to improve patient outcomes		3.36842				0.631579	0.763158
3-4	3-4	Takes patient preferences into consideration while promoting cost-effective patient care that improves outcomes		3.47368				0.815789
4-1	4-1	Applies advanced team techniques designed to enhance patient safety (e.g., assertiveness)		3.18421				0.552632	0.5	0.324324			N
4-2	4-2	Participates in formal analysis (e.g., root cause analysis, failure mode effects analysis) of medical error and sentinel events with direct supervision		3.07895				0.605263	0.710526
4-3	4-3	Identifies opportunities in the continuum of care to improve patient outcome and reduce costs		2.86842				0.5	0.5	0.297297
5-1	5-1	Leads multidisciplinary teams (e.g., human factors engineers, social scientists) to address patient safety issue		2.42105				0.315789	0.289474
5-2	5-2	Provides consultation to organizations to improve personal and patient safety		2.76316				0.578947	0.526316	0.513514			N
5-3	5-3	Proactively participates in educational sessions prior to using new advanced medical devices for patient care		3.28947				0.815789
5-4	5-4	Defines and constructs process and outcome measures, and leads quality improvement projects		3.15789				0.710526
5-5	5-5	Effectively addresses areas in anesthesiology practice that pose potential dangers to patients		3.60526				0.868421
十四	十四	PBL1
1	1	Has knowledge that patient safety issues exist in medicine and that they should be prevented (e.g., drug errors, wrong site surgery)		3.86842				0.921053
2-1	2-1	Identifies impact of one's decisions on patient outcomes		3.52632				0.657895	0.578947	0.540541			N																The impact of "complications" caused by prognosis
2-2	2-2	Identifies patient safety issues within one's practice, and develops a quality improvement plan to address deficiencies with direct supervision		3.65789				0.842105							.	na	na	It can be made into MM conference after the review	no objective standard	The attending physician gives real-time feedback based on the clinical situation	na	....	The clinical mentor itself needs to be at that level in order to be a clinical mentor, and it needs to be clearly defined	no easy to comment	essential	ok for direct supervision	essential	na	"Possible complications" safety issues for patients in clinical practice	From the young age of the resident to the training of anesthesia patients, attention should be paid to the safety of anesthesia patients.	PUT IT IN THE LEVEL2 STANDARD IS A BIT HIGH	Patient safety issues are important	not easy to evaluate	There are a wide range of security issues, and it is not easy to be comprehensive!	Schedule a QA discussion report	?	Patient safety is important	Reflective learning	Learn from your mistakes and avoid making them again	Reflect on patient safety issues in the case log	Nil	essential and keep it	evaluable	na	perfect	Residents must have the ability to improve the program	Problems found are measurable	na	Identify security issues and know how to improve
3	3	Identifies patient safety issues within one's practice, and participates in quality improvement plans to address them		3.52632				0.736842
4	4	Carries out most steps of a quality improvement project		3.44737				0.789474																					Most of the improved "and reduce complications" program---
5	5	Routinely carries out all steps of quality improvement projects to enhance patient safety		3.47368				0.710526																					All improvements to the "and reduce complications" program---
十五	十五	PBL2
1	1	Identifies critical incidents or potentially harmful events pertaining to one's patients, and brings them to the attention of the supervisor		3.57895				0.894737																					Events of harmful "complications".
2-1	2-1	Identifies adverse events and near misses, and analyzes personal practice to determine the reason they occurred		3.44737				0.710526																					Delete "Personal Clinical Habits"
2-2	2-2	Modifies personal practice to minimize likelihood of recurrence of adverse events related to routine anesthesia care		3.44737				0.710526																					Delete "personal habits" and replace them with "wrong reasons"
2-3	2-3	With support from facultymembers, compares personal performance and outcomes to those of peers		3.44737				0.710526
2-4	2-4	Uses multi-source (peer, faculty member, nurses, other) feedback to improve practice with faculty member guidance		3.44737				0.710526
3-1	3-1	Identifies adverse events and near misses related to subspecialty rotations,and modifies personal practice to minimize likelihood of recurrence of adverse events related to sub-specialty anesthesia care		3.47368				0.631579	0.631579	0.648649			S
3-2	3-2	Compares personal performance and patient outcomes to accepted standards and comparative data, and uses data to improve practice		3.31579				0.447368	0.473684	0.216216																															Nil
4-1	4-1	Analyzes personal practices to determine potential risk of adverse outcomes and develops strategies to reduce likelihood of recurrence		3.36842				0.552632	0.5	0.351351			N
4-2	4-2	Prospectively assesses clinical practices and identifies alternative approaches to clinical management to minimize likelihood of adverse events based on currently published data, and comparison of personal practice to peers and supervisors		3.21053				0.552632	0.552632	0.459459			S
4-3	4-3	Uses multi-source feedback to independently improve practice		3.21053				0.552632	0.473684	0.162162
5	5	Uses comparative benchmark data about outcomes and clinical practice patterns within the department, facility, or health system to analyze performance of self and group		3.28947				0.605263	0.605263	0.621622			S
十六	十六	PBL3
1-1	1-1	Completes assigned readings and prescribed learning activities		3.65789				0.973684
1-2	1-2	Uses clinical opportunities to direct self-learning		3.65789				0.736842
1-3	1-3	Develops a learning plan relevant to clinical practice		3.5				0.763158																														need supervision
2-1	2-1	Reviews the literature and information relevant to specific clinical assignments		3.55263				0.894737
2-2	2-2	Periodically modifies learning plan based on analysis of multi-source feedback, quality data, examination performance, and self-reflection with program guidance		3.36842				0.710526
3-1	3-1	Differentiates evidence_x0002_based information from non-evidence-based resources to address specific patient management needs		3.47368				0.763158
3-2	3-2	Incorporates experiences from subspecialty rotations to modify learning plan		3.39474				0.736842
4-1	4-1	Incorporates evidence_x0002_based medicine practices into patient management		3.5				0.736842							.	na	na	You can set a theme to search for materials	no objective standard	na	na	...	Today is the era of EBM, and it is very important for R4 to have EBM-related knowledge and application	how to evaluate	essential	It can be announced at the morning meeting or the science meeting	essential	na	Replace "with the ability to integrate empirical medicine" with "receive training in empirical medicine and apply it"	Empirical medicine is the integration of clinical medical data, which is an important reference for patient care.	Important is important, but how to practice it is difficult to define	When it comes to the issue of patient care, you can search the literature and find evidence	Implement the spirit of EBM	Based on the existing empirical examples of anesthesia, as a benchmark!	Cooperate with the hospital's bundle care care	?	EBM is essential	difficult to have uniformed assessment standards	important	Attempt to rethink clinical practice in an evidence-based approach (not necessarily a conclusion and a change in practice)	Review journals	keep it	evaluable	na	You can discuss with your teacher that you can add EBM to complete	It can provide stronger evidence for caring for the patient	easy to evaluate		read more journal
4-2	4-2	Takes responsibility for integrating past experience, multiple learning activities, and self-reflection to direct lifelong learning independently		3.42105				0.631579	0.605263	0.513514			N
5-1	5-1	Refines clinical practice based on evolving medical evidence		3.63158				0.815789
5-2	5-2	Continually analyzes personal practice to focus self-directed lifelong learning		3.23684				0.447368	0.421053	0.162162
十七	十七	PBL4
1-1	1-1	Discusses medical plans and responds to questions from patients and their families		3.31579				0.894737
1-2	1-2	Acknowledges limits and seeks assistance from supervisor		3.36842				0.710526
2-1	2-1	Explains anesthetic care to patients and their families		3.63158				0.947368
2-2	2-2	Teaches basic anesthesia concepts to students and other health care professionals		3.21053				0.973684							.	na	na	Able to take on the role of a teacher	no objective standard	Ask students to give feedback on the quality of their teaching	na	..........	For the R2 level, it may be difficult to teach other medical professionals the basic concepts of anesthesia, for example, in the face of other senior residents and even attending physicians, it is very likely that the existing seniors and students in Taiwan will be compared to each other, and even whether the relationship between teachers and students will prevail over the mutual respect between …	no suggestion	essential	It should be more than enough for medical students and nurse anesthetists	Teaching has its importance	na	Replace with "Mentoring students and other members of the medical profession ---"	Being able to teach means that you have a complete concept of the teaching project.	essentail	can teah medical knowledge	It is necessary to reduce the number of clinical practices before teaching can be carried out	In practice, opportunities are not easy	Classes can be arranged for SNA or intern medical students	?	The passing on of experience is important	Teaching and learning go hand in hand	Teaching and learning go hand in hand	good indicator	Nil	keep it	Teach students and other members of the medical profession the basic concepts of anesthesia	na	it is ok	There is a need to help others understand basic anesthesia concepts	can evaluate through discussion	difficult to define	Practice with PGY or intern
3-1	3-1	Effectively explains subspecialty anesthetic care to patients and their families		3.55263				0.894737
3-2	3-2	Teaches anesthesia concepts to students and other residents		3.31579				0.842105
4-1	4-1	Explains anesthesia care and risk to patients and their families with conditional independence		3.76316				0.947368
4-2	4-2	Teaches anesthesia concepts, including subspecialty care, to students, other residents, and other health professionals		3.42105				0.894737
5-1	5-1	Serves as an expert on anesthesiology to patients, their families, and other health care professionals, (locally or nationally)		3.52632				0.631579	0.552632	0.513514			N
5-2	5-2	Participates in community education about anesthesiology		2.52632				0.605263	0.684211	0.648649			N
十八	十八	PF1
1-1	1-1	Acts responsibly and reliably with commitment to patient care as expected for level of experience		3.63158				0.657895	0.631579	0.567568			N		.	na	na	Observe clinical performance	no objective standard	The attending physician gives real-time feedback based on the clinical situation	na	....................................	How to objectively measure and quantify responsibility?	This description is perfect, 100 points	very important	essential request	Responsibility cannot be quantified	na	Add "Ability to meet expectations to avoid medical controversy" at the end of the narrative	Responsibility and reliability need to be cultivated from a young age.	In line with expectations, it's a bit pumping	essential but not easy to evaluate	not easy to evluate	Can be observed clinically	Refer to Absenteeism. Late arrivals	-	Responsibility is important	too subjective	essential attitude	Reliability and accountability are important, but difficult to measure	Nil	essential	Work responsibly and responsibly	na	perfect	All parties need to cooperate	Patient satisfaction can be measured	not objective	Although important, it is difficult to objectively assess
1-2	1-2	Completes most assigned clinical tasks on time, but may occasionally require direct supervision		3.60526				0.815789
1-3	1-3	Recognizes a patient’s right to confidentiality, privacy, and autonomy, and treats patients and their families with compassion and respect		3.55263				0.526316	0.5	0.432432			S																																		not easy to evaluate
1-4	1-4	Seeks assistance appropriate to the needs of the clinical situation while taking into consideration one's own experience and knowledge		3.63158				0.631579	0.710526
1-5	1-5	Displays sensitivity and respect for the needs of diverse patient populations and challenges associated with limited access to health care		3.52632				0.578947	0.473684	0.216216
2-1	2-1	Completes routine tasks reliably in uncomplicated circumstances with indirect supervision		3.55263				0.894737
2-2	2-2	Identifies issues of importance to diverse patient populations and how limited resources may impact patient care and resource allocation		3.23684				0.552632	0.552632	0.486486			S
3-1	3-1	Completes tasks reliably in complex clinical situations or unfamiliar environments, utilizing available resources, with indirect supervision		3.55263				0.763158
3-2	3-2	Identifies options to address issues of importance to diverse patient populations,and creates strategies to provide care when patient access or resources are limited		3.02632				0.473684	0.368421	0.0540541
4	4	Completes all work assignments reliably and supports other providers to ensure patient care is optimized; supervises and advises junior residents on time and task management with conditional independence		3.52632				0.657895	0.631579	0.675676			S
5-1	5-1	Manages the health care team to ensure patient care is the first priority while considering the needs of team members		3.34211				0.526316	0.5	0.351351			N
5-2	5-2	Completes all work assignments reliably, and independently supports other providers to ensure patient care is optimized		3.44737				0.684211	0.710526
5-3	5-3	Demonstrates leadership in managing multiple competing tasks		3.34211				0.578947	0.526316	0.486486			S
5-4	5-4	Manages the health care team in a manner that is respectful of patient confidentiality, privacy, and autonomy, and ensures that patients and their families are treated with compassion and respect		3.34211				0.552632	0.447368	0.0810811
5-5	5-5	Demonstrates mentorship and role modeling regarding responsibilities to diverse patient populations and optimizing patient care when resources are limited		2.97368				0.315789	0.184211						.	na	na	It seems too difficult for a resident to show a mentorl…	no objective standard	It takes time for the example of a mentor to be achieved	Will there be 1 mentor for every 100 anestheticians? It's too much to ask	////	What is a mentor Exemplar?	Who is the mentor?	essential	what do you mean by mentor?	what do you mean by mentor?	na	"Be a role model for others and be a role model" for "Encourage peers and lead the team to complete tasks"	difficult to define mentorship and role modeling	subjective	not easy to evaluate	role model……	Residents are less likely to have this presentation	difficult to define	-	role modelilng	Standards vary	There are no criteria to be compared	Exemplify the Mentor (How to Define a Mentore?)	Nil	The exemplars of the mentors are too abstract to be easily evaluated	not easy to evluate	na	difficult to define	no need to demonstrate	The boundaries are blurred and not easy to measure	difficult to evluate	The narrative is so general that it is difficult to measure
十九	十九	PF2
1-1	1-1	Is truthful in all forms of communication		3.78947				0.552632	0.473684	0.189189
1-2	1-2	Addresses ethical issues relevant to entry-level rotations with direct supervision		3.52632				0.736842
1-3	1-3	Takes responsibility for the care they provide and seeks help appropriately		3.60526				0.868421
2	2	Addresses ethical issues common to anesthesiology with direct supervision (e.g., Jehovah's Witnesses)		3.65789				0.894737
3	3	Addresses ethical issues in complex and challenging circumstances, including in the subspecialties of anesthesiology, with indirect supervision		3.34211				0.631579	0.605263	0.621622			N
4	4	Develops a systematic approach to managing ethical dilemmas in clinical care settings with conditional independence		3.36842				0.5	0.342105	0
5	5	Serves as a role model and mentors others about bioethical principles; works within the team setting to develop a systematic approach to managing ethical dilemmas		3.15789				0.368421	0.210526						.	na	na	it was too difficult for residents to present a model of mentor	no objective standard	無	what do you mean by mentor?	....	what do you mean by mentor?	role model in here?	essential	What is a model of a mentor and a systematic strategy for team development?	mentor is not easy to evaluate	na	"Be a role model for others and be a role model" for "Encourage peers and lead the team to complete tasks"	difficult to define mentorship and role modeling	not easy to evluate objectively	not easy to evaluate	not easy to evaluate	difficult to define	difficult to define role model	-	difficult to evaluate	not everyone can be some other's role model	difficult to evluate	It is suitable for the goal of continuous improvement of the attending physician, but it is not practical for the resident	Nil	abstract and not easy to evaluate	not easy to evaluate	na	difficult to define	Empathy is needed to deal with ethical issues	no standard and not easy to evaluate	not easy to evaluate	It is difficult to evaluate objectively or data-based
廿	廿	PF3
1	1	Complies with institutional policies and regulations, including work schedule rules		3.39474				0.868421
2-1	2-1	Acts as a reliable team member, recognizing the impact of one's own work responsibilities on the institution and on one's colleagues		3.5				0.763158
2-2	2-2	Volunteers to assist colleagues, when appropriate, to cover illnesses/absences in order to ensure quality patient care		3.36842				0.684211	0.605263	0.675676			S
2-3	2-3	Completes requested evaluations (e.g., faculty member, program, peers, ACGME Resident Survey)in a timely manner		3.44737				0.815789
3	3	Serves as a resource and counselor to medical students regarding their professional choices and behaviors		3.13158				0.684211	0.657895	0.648649			S
4	4	Serves as a resource and counselor to junior residents regarding their professional choices and behaviors		3.31579				0.736842
5	5	Models responsibility and accountability in one's professional choices and behaviors		3.28947				0.421053	0.263158						.	na	na	This is not easy to measure, and it is difficult to quantify as a goal that others aspire to	no objective standard	difficult to evaluate	na	,,,,	What is an ideal role model, just like the previous master models, is difficult to quantify, ethereal, and difficult to evaluate	The bar is too high	very important	difficult	Publicly-funded students can only go to the countryside, and there is no selectivity to measure	na	Replace the words "role models of conduct" with the words "role models of ethical medical behavior"	The definition of role model is difficult to define.	Whether or not he is a role model is not easy to objectively assess	hard to answer and evluate	na	It cannot be defined and assessed	Being a role model for career choices doesn't have to be important	-	role modeling is not easy to evaluate	professionalism is essential goal	difficult to evaluate	difficult to evaluate	Nil	It is difficult to evaluate the example of other people's choices	difficult to evaluate	na	difficult to define	You can lead by example	There are no criteria and it is not easy to measure	difficult to evaluate	Role models are integrated into daily work and are difficult to measure
廿一	廿一	PF4
1	1	Accepts constructive feedback, but occasionally demonstrates resistance to feedback while providing patient care		3.44737				0.710526
2-1	2-1	Provides constructive feedback in a tactful and supportive way to medical students to enhance patient care		3.31579				0.763158
2-2	2-2	Accepts feedback from faculty members and incorporates suggestions into practice		3.44737				0.815789
3-1	3-1	Consistently seeks feedback, correlates it with self-reflection, and incorporates it into lifelong learning to enhance patient care		3.55263				0.447368	0.315789	0.0810811					.	na	na	Lifelong learning and self-reflection are not easy to evluate	no objective standard	The attending physician gives advice based on experience	na	,,,	difficult to evaluate	too idealistic	very important	a good criterion but not easy to evaluate	attitude is not evaluable	na	Replace "enhanced" patient care with "improved" patient care	Is improved patient care necessarily a lifelong learning outcome?	Reflective writing and discussion can be partially assessed, but it is not easy to be assessed whether the clinical application is based on reflection	abstract and not easy to evaluate	difficult to evluate	Reflection and lifelong learning are difficult to concretize and evaluate	Long-term systematic tracking is not easy	-	learning attitude is essential	self-directed learning is essential	difficult to evaluate	It is more suitable as a goal, but not as an indicator	Nil	Attitudes towards lifelong learning are more difficult to assess	difficult to evaluate	na	bar is too high	Lifelong learning requires perseverance	Reflection and discussion can be measured	difficult to evaluate	It is an important attitude, but it may be difficult to measure, so it should be observed from the usual work attitude
3-2	3-2	Seeks out feedback from faculty members and other members of the care team		3.21053				0.526316	0.473684	0.135135
4	4	Provides constructive feedback in a tactful and supportive way to physician and non-physicianmembers of the patient care team to enhance patient care		3.5				0.605263	0.631579	0.756757																			Replace "enhanced" patient care with "improved" patient care
5	5	Effectively provides feedback in challenging situations (e.g. when there is resistance, there are adverse outcomes , or an experienced practitioner is involved)		3.44737				0.526316	0.473684	0.135135
廿二	廿二	PF5
1-1	1-1	Demonstrates basic professional responsibilities, such as reporting for work rested and prepared, with appropriate professional attire and grooming		3.18421				0.921053
1-2	1-2	Demonstrates knowledge of basic requirements related to fatigue management, sleep deprivation, and principles of physician well-being		3.21053				0.552632	0.526316	0.621622			N
1-3	1-3	Recognizes the need to balance patient, personal, institutional, and societal needs when providing health care		3.21053				0.394737	0.184211
1-4	1-4	Complies with training on physician impairment		2.78947				0.289474
1-5	1-5	Identifies departmental and institutional resources available for assistance with concerns about an impaired health care provider		2.78947	2.86842			0.342105	0.210526						.	na	na	The resources available vary from organization to organization	no objective standard	Advocacy within the unit	na	....	The size of each hospital is different, and there may not be a impaired physician who can counsel it	meaningless	essential	is it?	na	na	Institutions do not appear to have such resources	This resource may still be scarce	There are no resources for this at this time, and it is recommended that it should be implemented in advance	It does not meet the medical situation in Taiwan		If the hospital has limited resources, it will be difficult to implement!	This is important, but needed, is the efforts of the Sectional system	-	impaired colleagues must be well helped	not popular	It has to do with the manager's business strategy	Residents only need to be able to identify and report to their superiors	Nil	abstract and difficult to evaluate	difficult to evaluate	na	There are very few similar cases, so it is difficult to evaluate	Be aware of potential problems	Taiwan's medical environment is not easy to evaluate	difficult to evaluate	Each hospital has a different system, but you should know what resources your hospital has
2-1	2-1	Complies with requirements to assist with preservation of health and mitigation of fatigue (e.g., work hours rules)		3.44737				0.973684
2-2	2-2	Demonstrates the ability to balance personal, institutional, and societal goals with professional responsibilities		3.07895				0.315789	0.210526						.	na	na	The balance is a bit hard to define	no objective standard	無	na	.....	This involves life outside the hospital and is difficult to assess	well said	essential	difficult	Inability to understand the individual needs of the resident	na	Replace the words "the ability to strike a balance" with the words "the implementation of medical care in the context of protecting the rights and interests of patients"	It is difficult to measure the ability to balance this	Classic cases can be designed for students to operate, reflect on and discuss to achieve	difficult to evaluate	無	Difficult to define "balance"	Yes, but the status of implementation is difficult to assess	-	It's important to meet multiple needs at once	difficult	difficult to evaluate	Without specifics, it is difficult to imagine the ability to "balance".	Evaluated by a professional, right?	abstract and difficult to evaluate	difficult to evaluate	na	There are very few similar cases, so it is difficult to evaluate	It is very important for anaesthesiologists who wear many hats	The boundaries are blurred and not easy to measure	difficult to evaluate	difficult to evaluate
2-3	2-3	Complies with systems intended to prevent physician impairment, (e.g., controlled substance policies)		3.44737				0.657895	0.578947	0.567568			S
3	3	Reports concerns about the health or well-being of colleagues to a more experienced individual		2.92105				0.394737	0.210526						.	na	na	Doing it privately can be difficult to measure	no objective standard	無	na	..	Some private matters involve personal privacy, and not everyone is willing to let others know about personal privacy		essential	It's hard to get the right amount of measure.	Personal privacy is not easy to measure	na	Replace the words "more experienced" with the words "unit supervisors"	Physical and mental health is often a very private issue. Instead of giving back, it's better to care positively.	Strengthen the reward handling mechanism for "imparied doctors".	The cooperation of the hospital unit is required	無	Issues don't necessarily exist	I don't know if I don't have a report, so it's not easy to evaluate	-	It's super hard to measure	not common in our culture	It is not easy to solve this issue	good indicator	Nil	It can be changed to the issue of rewarding one's physical and mental health	difficult to evaluate	na	The right amount of care for a colleague doesn't need to be measured in a form	You can pay attention to the physical and mental condition of your colleagues at any time	difficult to evaluate	difficult to evaluate	It is difficult to evaluate data-based
4	4	Reinforces to junior colleagues theimportance of compliance with systems to prevent impairment		3.34211				0.631579	0.6	0.648649			N																There is no such mechanism											I haven't heard of the policy
5-1	5-1	Serves as a resource for the development of organizational policies and procedures regarding professional responsibilities		2.92105				0.315789	0.131579						.	It is recommended that this item should not be evaluated	na	Residents can provide an opinion	no objective standard	Advocacy within the unit	na	///	abstract	do get it	essential	What resources are available?	nonevaluable	na	Replace "resources" with "comments"	This work should be carried out by a dedicated department or unit.	Providing resources is too abstract and should be concretely defined	difficult to evaluate	無	The residency level is not easy to reach	I don't know how to do	-	How Little Residents Can Provide Resources	not easy	Problems are not easy to understand and measure	I don't understand the problem	Nil	abstract and difficult to evaluate	difficult to evaluate	na	Difficult to specify	Provide relevant human resources	difficult to evaluate	difficult to evaluate	It is difficult to evaluate data-based
5-2	5-2	Serves as a resource for the development of institutional policies on work-life balance		2.86842				0.236842																					Replace "resources" with "comments"
5-3	5-3	Serves as a resource for the development of organizational policies and procedures for impaired physicians		2.71053				0.210526							.	It is recommended that this item should not be evaluated	na	imparied physicians are difficult to define	no objective standard	Advocacy within the unit	na	......	too abstract	can imparied physian work?	essential	What resources are available?	nonevaluable	na	Replace "resources" with "comments"	This work should be carried out by a dedicated department or unit.	Providing resources is too abstract and should be concretely defined	It does not meet the medical situation in Taiwan	無	The residency level is not easy to reach	not suggest	-	How Little Residents Can Provide Resources	not easy	difficult to evaluate	Organizational Policy and Procedural Development for "impaired Physicians": Is there such a thing?	Nil	abstract and difficult to evaluate	difficult to evaluate	na	Difficult to specify	Provide necessary assistance	difficult to evaluate	difficult to evaluate	It is difficult to evaluate data-based
5-4	5-4	Assists with or leads management of suspected impaired colleagues Serves as monitor/resource for colleagues returning from treatment for impairment		2.65789				0.236842																						This work should be carried out by a dedicated department or unit.					essential but not suggest
廿三	廿三	ICS1
1-1	1-1	Demonstrates empathy for patients and their families		3.5				0.342105	0.236842
1-2	1-2	Communicates routine information in straight forward circumstances with indirect supervision		3.5				0.921053
1-3	1-3	Recognizes situations where communication of information requires the assistance of another individual and asks for help		3.60526				0.763158
1-4	1-4	Identifies situations where patient and family conflicts exist and appropriately seeks assistance with resolution		3.15789				0.473684	0.157895						.	na	na	The management of the resident can be observed from the sidelines	no objective standard	Accumulation of social experience is required	na	fdsg	This is too high a requirement for the R1 tier	To get to this point?	essential		not esay to evaluate	na	It may not be possible to operate depending on the national conditions!!	Train residents to be observant.	Differences of opinion under general anaesthesia will not be dealt with by LEVEL1 students	not evluable	na	Practical operation is not easy	Arrange a follow-up first to see how it is explained, not R1 requirements	-	It is rare to encounter a situation that needs to be resolved, and if it is encountered, it will not be remitted to the resident doctor for individual treatment	It is not easy to assess, and it may be necessary to note other comments	It is difficult for medical personnel to intervene in the choice between family members	not practical	consult social worker	Beyond the capabilities of Level 1, it is recommended to remove	difficult to evaluate	na	Difficult to specify	Ability to provide intermediary assistance	Taiwan's current medical environment is not easy to assess	Difficult to specify	Learning to deal with differences of opinion is important, but it can be difficult to measure objectively
1-5	1-5	Discloses medical errors or complications with direct supervision		3.55263				0.736842
1-6	1-6	Recognizes that institutional resources are available to assist with disclosure of medical errors		3.5				0.789474
2-1	2-1	Ensures that communication of information requiring the assistance of another individual occurs in a timely and effective manner		3.34211				0.605263	0.605263	0.594595			S
2-2	2-2	Negotiates simple patient and family conflicts		3.34211				0.605263	0.605263	0.621622			N
2-3	2-3	Participates in root cause analysis for issues regarding patients for whom he or she has provided care		3.44737				0.605263	0.684211	0.810811					.	na	na	You can check the list for evaluation	There are no objective criteria	?	na	..	The R2 tier should have RCA capability	rca is goog	essential	na	not easy to evaluate and delete it	na	Replace the word "root problem" with the word "complication"	RCA is a good way to get to the bottom of things.	It would have been reported in QA and MM, which was important and evaluable	essential		RCA tools are not widely available/not easy to operate	It needs to be done by someone who is familiar with RCA	-	It is important to analyze the problem	RCA is a great learning tool	It's important to know what your problem is	Use QA activities to pick a case for RCA analysis	Learn analytical skills in management	keep it		na	Difficult to specify	RCA is essential	It is important and can be assessed through discussion		It can be too complicated to measure
2-4	2-4	Discloses medical errors or complications independently as allowed by their institution, if not allowed by their institution demonstrates the ability to disclose medical errors or complications independently, e.g. simulation patient experiences		3.31579				0.710526							.	na	na	Standardizing patients may be appropriate	There are no objective criteria	na	na	..	In today's increasingly medical society, it is imperative that residents learn this during their training	essential	essential	It takes multiple exercises but is not recommended to perform Level 2 independently	Try to be confronted by the attending physician	na	Inform "institutional peers" of medical negligence or complications	Learn communication and communication skills.	Whether informing of medical negligence or complications should be performed by a resident physician remains controversial	It does not conform to the medical environment in Taiwan	na	In practice, it is not performed by residents	In the R2 phase, it is still recommended to do it under guidance	-	complication一定要很熟	essential	Standard patient simulations can help you better understand what your problems are	Rs can be evaluated in simulation case.	Nil	keep it	Inform of medical negligence or complications on the spot	na	Difficult to specify		evaluable	difficult to evaluate	It is important to learn to inform medical negligence
3-1	3-1	Communicates challenging information and addresses complex circumstances with indirect supervision		3.63158				0.789474							.	na	na	Communicate by discussion	There are no objective criteria	Instant feedback based on different scenarios	na	..	Can the title be revised and translated into more Chinese?	what is indirect supervision?	essential	no comment	na	na	Conduct "patient-to-family and medical peer-to-peer" communication	Learn communication and communication skills.	The definitions of "complex context", "challenging" and "informational" are not clear	difficult to evaluate	OSCE	Scenarios can be designed	difficult to evaluate	-	difficult to evaluate	Simplifying complexity is also a key point of learning	Learn from communication	no comment	Nil	na	evaluable	na	Difficult to specify			difficult to evaluate
3-2	3-2	Consults appropriate institutional resources with indirect supervision		3.44737				0.763158							.	na	na	The consultation can be observed from the sidelines	There are no objective criteria	Instant feedback based on different scenarios	na	,,	However, if there is no suitable unit in the institution for consultation, how to deal with the assessment	What are the appropriate resources?	essential	essential competency	na	na	The definition is clear!!	Learn to communicate with physicians in different specialties and make requests.	NA	There needs to be a note mechanism in the hospital	NO	Scenarios can be designed	The consultation authority of this hospital is in the department	-	It's important to find resources	an essential skill	Students can study clinical departments other than anesthesia	Significant! Each hospital has different consultation resources and systems	Nil	essential and keep it	evaluable	na	Difficult to specify		evaluable
3-3	3-3	Negotiates and manages patient and family conflicts in complex situations (e.g., psychiatric issues, blood transfusions, cultural factors) with indirect supervision		3.31579				0.605263	0.631579	0.675676			N
4-1	4-1	Communicates challenging information and addresses complex circumstances with conditional independence		3.52632				0.684211	0.657895	0.702703					.	na	na	Clinical instructors are required to supervise them	There are no objective criteria	Instant feedback based on different scenarios	na	mm	Please translate it more Chinese and make it easier to understand	It's not the same as the inestimable?!	essential	OK	The communication process cannot be measured	na	Conduct "patient-to-family and medical peer-to-peer" communication	Learn communication and communication skills.	The definitions of "complex context", "challenging" and "informational" are not clear	It is difficult to evaluate the miscellaneous and challenging information	na	Scenarios can be designed	difficult to evaluate	-	Complex situations should be judged even more calmly			What? Challenging information in complex situations	na	na	evaluable	na	Difficult to specify		evaluable	difficult to evaluate
4-2	4-2	Consults appropriate institutional resources with conditional independence		3.42105				0.763158							.	na	na	Observe the treatment from the side	There are no objective criteria	Instant feedback based on different scenarios	na	mm	Similarly, what if there are no suitable resources for consultation	Not easy to understand this sentence?	essential	OK	not easy to evaluate and delete it	na	The definition is clear!!	Learn communication and communication skills.	NA	It needs to be cooperated by the hospital system	na	Scenarios can be designed	difficult to evaluate	-	consultation is essential	essential skill	Learn to use appropriate resources	no comment	na	essential and keep it	evaluable	na	Difficult to specify		evaluable	difficult to evaluate
4-3	4-3	Negotiates and manages patient and family conflicts in complex situations, including end_x0002_of-life issues, with conditional independence		3.28947				0.578947	0.394737	0.108108												vv							Different national conditions may not be suitable for intervention!!
5-1	5-1	Consistently ensures effective communication and resolution of concerns occurs with patients and/or families		3.47368				0.578947	0.552632	0.459459			S		.	na	na	It can be discussed with the instructor before discussing with the patient	There are no objective criteria	Instant feedback based on different scenarios	na	fdsg	The solution may not be acceptable to the family, or it may not be the best solution for the family, after all, the anesthesiologist has limited contact time with the patient, how to evaluate whether the solution provided is effective?	It's a great issue	essential	It's not easy to provide a workaround	not easy to evaluate and delete it	na	Different national conditions may not be suitable for intervention!!	Understand the concerns of patients and their families.	The definition of "issues of concern to family members" is not clear	essential but difficult to evaluate	na	Whether it is effective or not, it is not easy to confirm!	This ability is too difficult	-				no comment	na	essential and keep it	evaluable	na	Difficult to specify		evaluable
5-2	5-2	Independently negotiates and manages patient and family conflicts in all situations		3.21053				0.394737	0.105263						.	na	na	Independent management may be inappropriate, and clinical teachers can intervene in a timely manner	There are no objective criteria	Instant feedback based on different scenarios	na	adsf		It's so difficult, it's incredible	essential	It's difficult, isn't it?	Fulfill the obligation to inform, and differences of opinion will be handled by the patient's family	na	Different national conditions may not be suitable for intervention!!	Understand the concerns of patients and their families.		essential but difficult to evaluate	na	"All situations" is not easy to define	This ability is too difficult	-		Important skill, but difficult to assess			na	delet it	difficult to evaluate	na	Difficult to specify			difficult to evaluate
5-3	5-3	Independently discloses medical errors or medical complications		3.47368				0.552632	0.578947	0.648649			N		.	na	na	Choose your case carefully	There are no objective criteria	Instant feedback based on different scenarios	na	adf	There are different ways to deal with medical correction in different medical institutions, and some institutions do not recommend that doctors inform them of medical errors individually	It's a great issue	essential	It should be communicated with the team		na	Inform "family members or medical peers" of medical errors or complications	Understand the concerns of patients and their families.	NA	It does not conform to the medical environment in Taiwan		Considering medical disputes, you can choose a less minor project to perform!	This ability is too difficult	-					na	essential and keep it	evaluable	na	Difficult to specify		evaluable
廿四	廿四	ICS2
1-1	1-1	Communicates effectively and with respect for the skills and contributions of other members of the health care team		3.63158				0.763158							.	na	na	Including nurse anesthetists and members of the recovery room	There are no objective criteria	Instant feedback based on different scenarios	na	adfs	But who is responsible if team members are unwilling to communicate or unable to communicate?	How is respect measured?	essential	Effective communication is not easy to measure	Effective communication is not easy to measure	na	Replace the word "respect" with the words "respect and thanks"	Learn to appreciate the abilities and expertise of others.	abstrct	Effective communication is important		It can be observed through case studies	essential attitude	-		Essential skill		no comment	na	essential and keep it	evaluable	na	Difficult to specify		evaluable	difficult to evaluate
1-2	1-2	Identifies interpersonal conflicts and ineffective communication with other members of the health care team, and participates in their resolution as appropriate to level of education		3.34211				0.526316	0.447368	0.189189																															na
1-3	1-3	Communicates patient status to supervisors and other providers effectively, including during hand-offs and transitions of patient care		3.68421				0.947368							.	na	na	It can be assessed at the time of duty handover	There are no objective criteria	Instant feedback based on different scenarios	na	adsf	For R1, there are sub-specific issues that are beyond their capabilities	not easy to evaluate	essential	essential	evaluable	na	The definition is clear!!	Efficient and complete shifts are cultivated from residency.	NA	It's important to be able to make sure you turn over shifts	ISBA	This can be assessed by clinical observation or by feedback from the person being transferred		-		Essential skill		ISBAR checklist幫助交班的教育與評估		essential and keep it	evaluable	na	Difficult to specify		evaluable	difficult to evaluate
1-4	1-4	Provides legible, accurate, complete, and timely documentation in written and electronic forms		3.78947				0.973684																																				na
1-5	1-5	Respects patient privacy in all environments		3.71053				0.736842							.	na	na	Do not discuss the condition with people who are not involved	There are no objective criteria	na	na	asdf	Maintaining patient privacy is now a consensus and does not need to be discussed	not easy to evaluate	essential	essential	Basic medical ethics, no need to evaluate	na	Maintain patient privacy "in accordance with legal and administrative norms".	Patient privacy needs to be maintained as much as possible.	NA	difficult to evaluate	NO	It can be checked through medical records	difficult to evaluate	-		Essential skill		no comment	na	essential and keep it	evaluable	na	Difficult to specify			difficult to evaluate
1-6	1-6	Identifies and discloses medical errors or complications to the healthcare team		3.63158				0.789474							.	na	na	The attitude needs to be tactful	There are no objective criteria	Instant feedback based on different scenarios	na	asdf	If there is a consensus, what else do you want to suggest?	IS WHAT LEVEL 1 CAN DO?	essential	essential	evaluable	na	Identify and inform the care team of medical errors or complications" and review and correct them as appropriate"	Find out what mistakes and problems are and learn how to communicate and inform.	NA	difficult to evaluate	NO	It can be checked through medical records		-	complication 一定要好好處理	Essential skill, 可以慢慢學習		no comment	na	essential and keep it	evaluable	na	Difficult to specify		difficult to evaluate		You should learn to inform about medical complications so that you can remember to solve the problem
2-1	2-1	Identifies institutional resources to assist in conflict resolution		3.15789				0.578947	0.631579	0.648649			N
2-2	2-2	Effectively communicates relevant patient issues during transitions or transfers of care		3.81579				0.947368
2-3	2-3	Uses the medical record to document medical decision making and facilitate patient care		3.60526				0.842105							.	na	na	the anesthesia sheet records are clear and detailed	There are no objective criteria	Instant feedback based on different scenarios	na	asdf	Same as before, what else to recommend if the indicators are stable and there is consensus	It is important to write medical records	essential	The contribution to patient care is less measurable	It is easier to evaluate when there is an electronic medical record that is easier to trace	na	The definition is clear!!	Completeness of medical records is important.	NA	difficult to evaluate		It can be checked through medical records		-					na	essential and keep it	evaluable	na	Difficult to specify		difficult to evaluate	difficult to evaluate
2-4	2-4	Documentation is clear and concise, addressing key issues relevant to the care of the patient		3.65789				1							.	na	na	the anesthesia sheet records are clear and detailed	There are no objective criteria	Instant feedback based on different scenarios	na	adfdsaf	Same as the previous question	It is important to write medical records	essential	essential competency	It is easier to evaluate when there is an electronic medical record that is easier to trace	na	The definition is clear!!	The medical records are concise and clear in order to be handed over to the people behind them completely.	NA	essential		It can be checked through medical records		-					na	essential and keep it	evaluable	na	Difficult to specify		abstract
3-1	3-1	Adapts communication to the unique circumstances, such as crisis management and subspecialty anesthesia care		3.52632				0.763158							.	na	na	If there is a problem of poor communication, the teacher needs to intervene in a timely manner	There are no objective criteria	Instant feedback based on different scenarios	na	adsf	Same as the previous question		essential	essential competency	Communication is not easy to measure	na	Have good communication and be able to protect the rights and interests of patients	Communication has always been an important skill.	abstrct	difficult to evaluate	NO	It can be observed through real cases		-					na	essential and keep it	evaluable	na	Difficult to specify		abstract	difficult to evaluate
3-2	3-2	Uses institutional resources to assist in conflict resolution		3.18421				0.394737	0.105263						.	na	na	Teachers themselves need to find out what institutional resources are available to help	There are no objective criteria	Instant feedback based on different scenarios	na	adf	Same as the previous question		essential	not easy to evaluate and delete it	not easy to evaluate and delete it	na	Ability to use institutional resources "or arbitrators" to resolve differences of opinion	How to find consensus in the midst of differences and seek the best interests of patients.			NO	It can be observed through real cases		-				should be level 5		abstract and not easy evaluate	difficult to evaluate	na	Difficult to specify		difficult to evaluate	difficult to evaluate
4-1	4-1	Communicates effectively in crises and contentious situations		3.57895				0.526316	0.394737	0.135135					.	na	na	Teachers need to intervene in a timely manner	There are no objective criteria	Instant feedback based on different scenarios	na	asdf	not easy to evaluate		essential	not easy to evaluate and delete it	Communication is not easy to measure	na	Ability to effectively communicate with patients' families or medical peers	Effective communication is difficult to assess.	NA	difficult to evaluate	no	It can be observed through real cases	difficult to evaluate	-	difficult to evaluate	difficult to evaluate		should be level 5	na	abstract and not easy evaluate	difficult to evaluate	na	Difficult to specify		difficult to evaluate
4-2	4-2	Participates in conflict resolution with conditional independence		3.34211				0.447368	0.236842						.	na	na	It is not easy to measure and may need to be observed	There are no objective criteria	Instant feedback based on different scenarios	na	adsf	Same as the previous question		essential	not easy to evaluate and delete it	not easy to evaluate and delete it	na	Able to resolve disagreements with the patient's family or medical peers independently	Whether differences of opinion have been resolved is not necessarily easy to assess.	The judging criteria are subjective	essential but not easy to evaluate	difficult to evaluate	It can be observed through real cases	difficult to evaluate	-	difficult to evaluate	difficult to evaluate		no comment	na	abstract and not easy evaluate	difficult to evaluate	na	Difficult to specify		difficult to evaluate	difficult to evaluate
5-1	5-1	Mentors other members of the healthcare team to improve communication skills		3.21053				0.342105	0.236842						.	na	na	It is not easy to measure and may need to be observed	There are no objective criteria	Instant feedback based on different scenarios	na	adfadf	not easy to evaluate and delete it		essential	not easy to evaluate and delete it	not easy to evaluate and delete it	na	Improve communication skills "to avoid conflict with patients' families or medical peers"	Communication skills are different for everyone, and they can be demonstrated, but they may not be able to be guided.	recommended to be retained	It does not meet the current medical status	NO	It can be observed through real cases		-		An important "professional" skill		no sugestion	na	abstract and not easy evaluate	difficult to evaluate	na	Difficult to specify		difficult to evaluate	difficult to evaluate	difficult to evaluate
5-2	5-2	Effectively manages conflict in all situations		3.26316				0.394737	0.157895						.	na	na	It is not easy to measure and may need to be observed	There are no objective criteria	Instant feedback based on different scenarios	na	adsfa	Same as the previous question		essential	not easy to evaluate and delete it	not easy to evaluate and delete it	na	Able to effectively deal with differences of opinion "with patients' family members or medical peers".	It is not easy to assess the effectiveness of handling differences of opinion.	recommended to be retained	difficult to evaluate	NO	It can be observed through real cases		-				the same as level 4	na	abstract and not easy evaluate	difficult to evaluate	na	Difficult to specify		difficult to evaluate	difficult to evaluate
廿五	廿五	ICS3																			na
1-1	1-1	Recognizes and respects the expertise of other members of the health care team		3.63158				0.736842							.	na	na	Mainly observe the behavior of students	There are no objective criteria	Instant feedback based on different scenarios	na	adfa	Same as the previous question	Respect is important	essential	na	not easy to evaluate and delete it	na	Understand and respect the professionalism of other care team members + "avoid peer-to-peer disputes"	Learn to appreciate the expertise of others.	The important score > 3.5 and is recommended to be retained	difficult to evaluate		Measured by performance		-		Essential skill				essential and keep it		na	Difficult to specify			difficult to evaluate
1-2	1-2	Functions effectively as a member of the health care team		3.57895				0.710526							.	na	na	Do what you have to do	There are no objective criteria	Instant feedback based on different scenarios	na	adsfadfa	Same as the previous question	It's not easy to care for team members!	essential	na	not easy to evaluate and delete it	na	Able to take care of the functional role of "personal rights" of team members	Different identities have different roles to play and import.	The important score > 3.5 and is recommended to be retained	difficult to evaluate	NO	Measured by performance	difficult to evaluate	-		Essential skill		not practical	na	essential and keep it		na	Difficult to specify
2-1	2-1	Identifies the care team member with appropriate expertise to address a clinical issue		3.39474				0.763158							.	na	na	It is advisable to discuss how to proceed before the start of clinical work	There are no objective criteria	Instant feedback based on different scenarios	na	asdfasdfadsf	Same as the previous question	It's not like what LEVEL2 does	essential	not easy to evaluate and delete it	not easy to evaluate and delete it	na	Be able to discern what kind of clinical problems a team member's professional "can't" deal with	Appoint the right person.	NA	difficult to evaluate	NO	Measured by performance	difficult to evaluate	-				see level 1	na	essential and keep it		na	Difficult to specify		difficult to evaluate	difficult to evaluate
2-2	2-2	Participates actively in team-based conferences or meetings related to patient care		3.5				0.947368							.	na	na	Special patients are more needed	There are no objective criteria	na	na	adsfad	Same as the previous question	It's good to be proactive	essential	essential request	not easy to evaluate and delete it	na	Actively participate in "intra-team or cross-team" meetings in patient care	Take the initiative to express your opinion and make suggestions.	"Active" is not easy to determine		NO	Measured by performance		-		Essential skill		no suggestions	na	essential and keep it		na	Difficult to specify
3	3	Coordinates team_x0002_based care in routine circumstances		3.44737				0.736842							.	na	na	Teachers can observe and assist if necessary	There are no objective criteria	Instant feedback based on different scenarios	na	adfadsfadfaf	Same as the previous question	not easy to evaluate and delete it	essential	Level 3 can begin training to coordinate team care	not easy to evaluate and delete it	na	Ability to co-ordinate and "lead the team to achieve the task of caring for patients"	Start learning to lead a team	The only indicator needs to be retained	difficult to evaluate	NO	Measured by performance		-		Essential skill				essential and keep it		na	.		difficult to evaluate	difficult to evaluate
4-1	4-1	Demonstrates leadership skills in relationships with members of the anesthesia and other patient care teams		3.34211				0.631579	0.631579	0.702703					.	na	na	Leadership skills are not easy to measure	There are no objective criteria	Instant feedback based on different scenarios	na	asfdadfadsf	Same as the previous question	essential	essential	na	not easy to evaluate and delete it	na	Able to "inspire and motivate peers" to demonstrate leadership skills and communication skills	Learn to lead groups and develop communication skills.	essential	difficult to evaluate	NO	Cross-team meetings are not easily led by residents		-				no suggestion	na	essential and keep it		na	.		abstract	difficult to evaluate
4-2	4-2	Facilitates team-based conferences or meetings related to patient care		3.21053				0.552632	0.578947	0.702703																	Morning meetings are held every day	na												no comment
5-1	5-1	Effectively contributes to and leads team-based decision making and clinical care		3.47368				0.552632	0.578947	0.594595			S		.	na	na	Observe the clinical working conditions	There are no objective criteria	Instant feedback based on different scenarios	na	adfasaf	What is a specific contribution?	essential but not easy to evluate	essential	無意見	not easy to evaluate and delete it	na	Replace the words "make concrete contributions" with the words "make specific and critical recommendations"	Be able to lead the team to contribute their strengths.	abstract	difficult to evaluate	difficult to evaluate	Measured by performance		-		Essential skill			na	na		na	.		evaluatable
5-2	5-2	Participates in and provides leadership in the practice of team-based care		3.36842				0.5	0.552632	0.594595			N			na				Instant feedback based on different scenarios																											evaluatable
[truncated: 2 more columns]
